# Supplementary material for: Melittin Nanoparticles Mitigate Glyphosate-Induced Nephrotoxicity via Cytokine Modulation and Bax/Nrf2 Pathways
Source: Biomedicines. 2025 Oct 24;13(11):2607. doi: 10.3390/biomedicines13112607 (PMC12650702; doi:10.3390/biomedicines13112607)
Supplement: Supplementary file 1 [file biomedicines-13-02607-s001.zip]

Archive with 1 entries (1 files):
- biomedicines-3898292-supplementary.pdf
